# Supplementary material for: Multifaceted Effects of Kinase Inhibitors on Pancreatic Cancer Cells Reveals Pivotal Entities with Therapeutic Implications
Source: Biomedicines. 2023 Jun 15;11(6):1716. doi: 10.3390/biomedicines11061716 (PMC10296261; doi:10.3390/biomedicines11061716)
Supplement: Supplementary file 1 [file biomedicines-11-01716-s001.zip]

Archive with 1 entries (1 files):
- biomedicines-2430549-supplementary.pdf
